# Supplementary material for: Chikungunya Virus RNA Secondary Structures Impact Defective Viral Genome Production
Source: Microorganisms. 2024 Aug 29;12(9):1794. doi: 10.3390/microorganisms12091794 (PMC11434300; doi:10.3390/microorganisms12091794)
Supplement: Supplementary file 1 [file microorganisms-12-01794-s001.zip]

Archive with 1 entries (1 files):
- microorganisms-3130558-supplementary.pdf
